# Supplementary material for: Is 0.01% Atropine an Effective and Safe Treatment for Myopic Children? A Systemic Review and Meta-Analysis
Source: J Clin Med. 2021 Aug 24;10(17):3766. doi: 10.3390/jcm10173766 (PMC8432260; doi:10.3390/jcm10173766)
Supplement: Supplementary file 1 [file jcm-10-03766-s001.zip]

Archive with 1 entries (1 files):
- jcm-1318609-supplementary.pdf
